# Supplementary material for: Knowledge, Attitudes and Practices of the Lebanese Community toward Food Adulteration
Source: Foods. 2022 Oct 12;11(20):3178. doi: 10.3390/foods11203178 (PMC9601908; doi:10.3390/foods11203178)
Supplement: Supplementary file 1 [file foods-11-03178-s001.zip]

Archive with 3 entries (3 files):
- KAP_Foods_Supplementary S1_Clean.pdf
- KAP_Foods_Supplementary S2_Clean.pdf
- KAP_Foods_Supplementary S3_Clean.pdf
